# Supplementary material for: Triphenylamine-Based Helical Polymer for Flexible Memristors
Source: Biomimetics (Basel). 2023 Aug 26;8(5):391. doi: 10.3390/biomimetics8050391 (PMC10526500; doi:10.3390/biomimetics8050391)
Supplement: Supplementary file 1 [file biomimetics-08-00391-s001.zip]

Archive with 1 entries (1 files):
- biomimetics-2553035-supplementary.pdf
